# Supplementary material for: In Vitro Cross-Linking MS Reveals SMG1–UPF2–SMG7 Assembly as Molecular Partners within the NMD Surveillance
Source: Int J Mol Sci. 2024 Mar 10;25(6):3182. doi: 10.3390/ijms25063182 (PMC10969982; doi:10.3390/ijms25063182)
Supplement: Supplementary file 1 [file ijms-25-03182-s001.zip]

Archive with 3 entries (3 files):
- Table_S1.xlsx
- Table_S2.xlsx
- U_Kalathiya-Supp-Mat.pdf
