# Supplementary material for: In Vitro Cross-Linking MS Reveals SMG1–UPF2–SMG7 Assembly as Molecular Partners within the NMD Surveillance
Source: Int J Mol Sci. 2024 Mar 10;25(6):3182. doi: 10.3390/ijms25063182 (PMC10969982; doi:10.3390/ijms25063182)
Supplement: Supplementary file 1 [file ijms-25-03182-s001.zip › Table_S1.xlsx]

## Sheet: Table_S1
UPF2-SMG1		UPF2-SMG7		SMG1-SMG7
UPF2	SMG1	UPF2	SMG7	SMG1	SMG7
M1	K1160	K7	S32	S12	K666
M1	K3565	K7	S1018	S12	K919
K6	S89	K7	S1139	K20	S22
K6	K3150	K14	S851	K20	K447
S10	K20	K21	S437	K20	S525
S10	K1169	K21	S851	K85	S644
K14	S120	S26	K1105	S89	K281
K14	S1156	K34	S644	S89	K1105
K21	S1384	K51	S92	S103	K801
K21	K3140	K56	S85	S120	K849
K21	S3588	K70	S510	S224	K1105
K23	S24	K70	S644	K245	S22
S26	K3565	K75	S32	K267	S563
K51	S787	K75	K666	K267	S644
K56	S34	K79	S644	K267	K802
K56	S282	K94	S22	K267	S1019
K67	S3576	K104	S668	S271	K54
K70	S2236	K122	S920	K598	K1172
K74	S3165	K169	S644	K743	S534
K79	S12	K255	S644	K744	S709
K87	S144	K292	S1019	K744	S920
K89	S103	S301	K1051	S842	K447
K94	S1618	S301	K1152	K851	S461
K94	K3561	K365	S1019	S1145	K804
K103	S842	K388	S656	K1160	S525
K104	S3570	K488	S644	K1160	S920
K110	S2236	K497	S644	K1160	S1145
K122	K20	K497	S920	K1169	S563
K122	S1221	K504	S644	K1174	S1015
S127	K20	K507	S2	K1225	S644
S127	K3583	K507	S85	S1236	K16
K147	S2236	K507	K1116	S1239	K16
S154	K1215	S513	K552	K1271	S1125
S162	K3561	S717	K924	S1279	K1116
S166	K3583	K806	S32	S1439	K16
S167	K3172	S1148	K924	S1449	K570
S217	K851			K1455	S1010
S217	K3561			K1468	S85
K246	S2			K1487	S656
K246	S2114			K1489	S644
S285	K135			S1618	K16
S301	K1169			S1719	K16
S301	K3497			K1756	S596
S301	K3591			K2038	S525
S306	K1225			K2084	K232
S306	K2139			K2139	S1125
K328	S11			K2370	K666
K365	S867			K2729	S678
K388	S3570			K3139	S85
K397	S120			K3140	S952
K431	S850			K3171	S1019
K431	K3565			S3184	K542
K488	K102			S3255	K1116
K488	S1338			K3561	S644
S489	K295			K3565	S751
S489	K3565			S3570	K243
K493	K3565			S3570	K447
K493	S3570			S3576	K438
K501	S12			K3583	S32
K504	K267			K3583	S85
K504	S1156			K3583	K264
K504	S1173			K3583	S525
K504	S1866			K3583	S563
K507	K593			K3583	S1010
K507	S3384			K3583	K1051
K510	S2798			K3590	K16
S642	K3561			K3590	S1018
S642	K3565			K3590	S1019
K663	K3583			K3597	K666
S693	K131
S720	K2370
K734	S3570
K790	S36
K797	K1455
S895	K20
S895	K895
S898	K3171
S906	K3583
S906	K3614
K939	S854
K941	S89
K941	S3632
K956	S8
K956	S12
K956	S3570
S958	K3583
K988	S115
K988	S1235
K1017	K3583
S1165	K3565
S1165	K3583
K1184	K43
K1213	S89
K1256	K266
K1256	S582
K1256	S1840
