# Supplementary material for: In Vitro Cross-Linking MS Reveals SMG1–UPF2–SMG7 Assembly as Molecular Partners within the NMD Surveillance
Source: Int J Mol Sci. 2024 Mar 10;25(6):3182. doi: 10.3390/ijms25063182 (PMC10969982; doi:10.3390/ijms25063182)
Supplement: Supplementary file 1 [file ijms-25-03182-s001.zip › Table_S2.xlsx]

## Sheet: Table-S2
UPF2		SMG1		SMG7
mutation	dStability	mutation	dStability	mutation	dStability
D15Y	0.468339	H546R	-0.351736	L105F	1.11234
D15H	0.0434062	H546Y	-0.109876	G186D	3.28942
D15E	0.469574	I612K	1.33697	V297L	0.336185
E92K	1.02596	I612V	1.24627	R309C	2.2096
E92D	0.721108	T727M	-0.0349624	R309H	1.35423
R145C	2.34708	A766T	0.829012	C345R	0.160417
R145H	2.45955	N767D	1.34125	R453Q	1.66927
H191N	0.270844	D800N	-0.116003	R458H	2.00785
H191S	-0.117947	D800V	-0.43135	R458C	2.069
H191F	0.292966	D800Y	-1.16484	R472K	1.77445
N293H	0.495531	R803H	3.52632	R531R	0
N293S	0.953237	R803C	2.68056	R531G	0.38463
R383H	1.38711	R814Q	1.97874	R531L	0.261097
P425A	1.12703	R903H	1.39596	R554Q	0.601064
L548I	0.104498	R903C	0.0856133	K596N	0.259341
L548V	0.369804	S1145L	0.258413	P652S	0.443242
R668C	1.24239	S1145P	1.36208	P665L	-0.155335
R668S	1.56977	S1145T	0.85468	P665G	-0.367077
R668H	1.23056	S1264L	0.408067	P665W	-0.124505
S725I	-1.19637	S1379G	2.26311	Q697P	1.32366
A742V	0.550071	E1482K	1.52406	E832Q	0.00531124
R854Q	2.22865	E1482G	2.17056	E832A	-0.463379
R868C	2.3325	T1488N	1.66839	E832V	-0.189253
R868S	2.87415	T1576P	1.53209	P851L	-0.152773
R882Q	2.37569	T1576A	0.414286	P851R	0.886644
E1033D	0.576698	T1576M	0.520453	P853S	-0.67104
G1100S	1.35508	T1576R	-0.228215	P907S	-0.462078
G1100D	1.86351	R1583Q	1.73196	K956E	0.318777
R1249W	0.395417	R1583W	0.506924	K956D	0.717859
		R1583L	1.01185	K956G	-0.555326
		L1601F	0.866283	H1005Y	-0.205991
		L1601V	1.03979	H1005R	0.589717
		R1644C	0.307649	P1031S	0.394682
		R1644H	0.728633	P1031F	0.641331
		R1668I	1.8251	P1031H	1.18242
		R1668K	2.30283	S1062L	0.414245
		P1763S	0.109079
		P1763T	0.252053
		R1980Q	2.81525
		D2042H	0.232488
		R2091H	2.06938
		R2091L	0.755792
		G2126R	-0.217102
		R2187Q	1.58592
		R2187L	0.80598
		R2187W	0.367867
		R2248H	1.45014
		R2248L	1.46279
		R2374Q	1.68116
		R2374P	1.35576
		R2460C	0.288565
		R2460S	0.370297
		R2460H	0.898407
		R2631C	0.387933
		R2631H	1.25211
		R2631P	0.306008
		R2635H	2.60744
		R2635C	2.27926
		R2660Q	1.96258
		R2660L	1.23202
		E2744Q	0.760271
		R2871Q	1.01679
		Q2942H	2.06713
		Q2942L	0.325295
		G3045V	-0.56602
		E3129K	0.894974
		R3313Q	1.47721
		R3332Q	1.23852
		R3481Q	2.12552
		R3543Q	1.63303
		R3543H	2.14636
		A3601V	0.755291
		G3622C	1.12926
		G3622S	1.00942
		R3623Q	1.30959
		R3623L	1.25157
